# Supplementary material for: Identification of Neural Outgrowth Genes using Genome-Wide RNAi
Source: PLoS Genet. 2008 Jul 4;4(7):e1000111. doi: 10.1371/journal.pgen.1000111 (PMC2435276; doi:10.1371/journal.pgen.1000111)
Supplement: Table S1 — Full genome RNAi screen hits previously characterized in neural cells in vivo. (0.04 MB XLS) [file pgen.1000111.s006.xls]

## Sheet: Sheet1
Table S1A. Full genome RNAi screen hits previously characterized in neural cells in vivo.
Gene Name	CG#	Amplicon ID	"S" Primer	"R" Primer	Amplicon Length
dally	CG4974	DRSC08954	AACTGTTTGGCATTCGTCTC	CAAAATCCCAATCGCAATCC	194
Notch	CG3936	DRSC18685	TCGTAATCACCGAGCAAATC	GGGAGCATGCCACAACAA	519
scab	CG8095	DRSC07678	CCTTTGTTGATGAACACGTAG	GAGCCCCAGGGATCAATAC	508
scab	CG8095	DRSC05542	AGTGGTGTGGCTCTCTGG	AAAATAGGTAACTCACCTGGTC	325
CG10426	CG10426	DRSC09723	GTGGACTGTGGCCATTCATA	GCCCACTGCAGCCCTG	514
Insulin-like Receptor	CG18402	DRSC16717	GTGAAGTGGCGCAGTTTTT	GGCCATGGAAAATGACCTG	519
ebi	CG4063	DRSC00816	AGAGAGGTGACGTCCTTGT	CACTTCCAGCAGCGTAGA	510
lilliputian	CG8817	DRSC00708	TGGGGTGTGGCCACCTT	AGAAACCCTTCAGCTTCCC	510
ether a go-go	CG10952	DRSC20328	GTGCCAGCCGCTTGAC	TAGCCAGGCCACCCTTG	461
smooth	CG9218	DRSC05795	TTGATATAAGCCAGCATTGTAG	ATAACCTGAACGCGAATGC	311
gartenzwerg	CG8487	DRSC07193	TTGCACAAACTTTGATTCCTG	CATATCGGCGCACTATAATC	508
frizzled	CG17697	DRSC11348	CGCCAACTTTTAGTTCGTAG	GCTGTGAACCCATCACCATA	513
Kinesin light chain	CG5433	DRSC11203	CCTGCGATGCATACTGAAT	AACGGAATCGCCGAGG	505
thread	CG12284	DRSC11404	GCCACCGTATCGATATAGAG	CCAACGACTCGACGCT	502
polyA-binding protein	CG5119	DRSC07659	CGCTAGCCGCGTTGG	GCTGAGGCGGCCGTT	490
hoi-polloi	CG3949	DRSC03546	AGCAGTCGCTCGATCTC	GAAGTTAATCCCAAGGCATTC	368
Sin3A	CG8815	DRSC07552	AACCATCTCAGCAGGTCG	GAAATAATCATCATGTACAAAAGTAC	514
deformed wings	CG2711	DRSC18766	GCCGGTGTGGCTTATCTT	GGAGGCGGAGGATGTCT	496
RpII215	CG1554	DRSC20280	TCGTTGGCCTGCTTTGAA	CTATGGAGTCGGTGATGGTT	505
neuromusculin	CG8779	DRSC11897	TGATAGCATGCTTTCAAAATCT	CGTTGGCTACGCGGC	375
sidestep	CG31062	DRSC14717	CACTTGGTCTTACTTACATTCTT	CGGTTTCGGTGCATTTGG	145
u-shaped	CG2762	DRSC00843	TCGGATTGGGCGTAACTC	GCCAAGGAGCTGACCCT	481
echinoid	CG12676	DRSC00350	GTGGGATCGGGGGAACC	TCGACTTTCAACCGGAGC	253
skittles	CG9985	DRSC04715	ACGCTGACGATTCATACTG	GGTTGGTGGCCATGAACAA	500
dacapo	CG1772	DRSC07601	TGTGATTTTTGGCTGTCTCTT	CCCTTTAATTCCGAACTGGA	399
Synaptobrevin	CG12210	DRSC07559	GAGCAGCACAACGGCTAT	ACAATGCAGCCCAGAAGAA	248
BEAF-32	CG10159	DRSC05927	CCAAGCTAAGTGCAAAATAGT	CAAAACCGTGCGGATTACC	497
Rho1	CG8416	DRSC07530	CAAAAGGCATCTGGTCTTCT	AAGCAGGAGCCGGTGAA	171
Sema-1b	CG6446	DRSC07550	ATCTCTGATATAACCACTGTCTT	TGTGGAGAGCGGATCCAA	495
Glutamic acid decarboxylase 1	CG14994	DRSC08661	TGTGCATCCAGCAGTTGTA	GGGTGAGTGGCTGACGG	509
Rheb	CG1081	DRSC12148	CATTACGTCGAGCAGTTTTT	CCAAGATCGAGCGTGTAAA	191
Sra-1	CG4931	DRSC15679	CATTGAGGGCTCCTTCGT	TGTCGGTGCGAGAGACA	515
nemo	CG7892	DRSC11377	AGCATCTGGCAGAGCAAG	CACATCAAGGTGTTCCTGTAC	506
abnormal spindle	CG6875	DRSC16903	AGCGCTGGATGGTGATAA	ACCCGAGTCATGGAGGTAA	508
Zn finger homeodomain 1	CG1322	DRSC17098	GCCTGCCGCCTGATTG	TCGCAAGCAATCAAACAAG	516
sloppy paired 2	CG2939	DRSC00836	GGATAGGTAAGAAATTGTCCAAA	ATGAAGTCGACGAGGAGTT	517
Src oncogene at 42A	CG7873	DRSC04915	GCGTGTCATTCAGTATCTCC	GGTAACTGCCTCACCACAC	286
late bloomer	CG2374	DRSC07643	AGCACCCAGGACACTATGA	CTGTCTTCCTGCTGATCTT	319
vestigial	CG3830	DRSC07715	TGAGGTCCTCTTCTTTGGTT	CTCCTCCTCGGGCGTC	440
Buffy	CG8238	DRSC05957	AACCACCATTCTCGTTAATCC	ATGCATCCCCGGATATACAA	286
Posterior sex combs	CG3886	DRSC07518	CAGCATCTTTGAGCAATCG	GTTAAACAACAGAGCCATCAC	515
rolled	CG12559	DRSC07833	CATGCCATAAGCTCCTTCA	AATTCGAGCGGATCAGTAG	141
smallminded	CG8571	DRSC11398	TTCTTGGGGGTTTCAATATTTG	TGGCCAATCAGTAGTCGTC	498
GTPase-activating protein 1	CG6721	DRSC11172	GATAGCGGGTGCAAAGAAG	CCTAGGCGAGCTGGTCT	505
capricious	CG11282	DRSC11333	GATGGAGGATAATTCGTTCAAC	CTGGATGGCTTGGACAACC	510
naked cuticle	CG11614	DRSC11376	CCCTTCGCAACATCTTGAC	GCGGCCATGTCGAAACC	487
skuld	CG9936	DRSC11898	CGCGAATATTGCCAATCTT	TGGTGCCTCCATGCAGC	503
MICAL	CG33208	DRSC14351	GTGGAAGAGGCGGTATGG	GGTCTGCAATGCAGCATC	242
squeeze	CG5557	DRSC16980	TGCTGCACGAGCCACA	GACCCGAATCGATCGCC	136
SF2	CG6987	DRSC16845	CGATCGGAAGCGAGAGT	CGACGATGCGGTGAAG	358
CG5180	CG5180	DRSC15731	GGGAGTTGGAGTCTAGGGA	CCGCAAGACGAGTACCAA	491
bonus	CG5206	DRSC16914	ACCCGTCACCCGGAAAG	AGGTGCTGGTGGAAAAGAA	516
modifier of mdg4	CG32491	DRSC16328	CGCCGGGACGCTTTC	TCCGTGGAGCGCAAGTA	190
gliolectin	CG6575	DRSC16958	TGCCTCGCATATGGCTTT	CGCCAATGGCCCTGGG	493
salvador	CG33193	DRSC14681	CACATGCGGATGGGAGG	GAACTATCTAACGATCCTGCT	367
APC-like	CG1451	DRSC14114	TGTACGGCTGGCCCAAC	ATGCAGCGGAAGCCAAC	488
stubarista	CG14792	DRSC18838	CGGCTCGCGGAAAGC	CTCGTCGCGTCCGAT	127
broad	CG11491	DRSC17789	TTGCTCGTGGTGGCAATT	ATGACCCCGACAACCATTAC	281
fat facets	CG1945	DRSC16942	TAACCATGTATACGAACGGTC	TGACATCCTGAAGCAGAACT	512
pecanex	CG3443	DRSC18188	TCTCAACGTGGTTCTCTACT	TGAGGTAAATGTAGAGCTTTTC	191
terribly reduced optic lobes	CG7981	DRSC18814	GTGGCCACGCTCATAGTT	CCAACCCGATGAAGGCTA	505
myospheroid	CG1560	DRSC18799	GGATTTGGTCGCTTGTGG	CCTCTTCGGTGGAGATGAA	511
small bristles	CG1664	DRSC20368	TTGTTATCCCCCAAATAGAGAA	AACGCCCAGATATACGAAAA	515
wings up A	CG7178	DRSC20385	CTTCACTTTGGGGTCGTTG	GGCGGCGGCCAAACC	142
futsch	CG3064	DRSC17688	ATCCTCGGAAGGTTTGTAGA	TGTGCAGTCCGAGGAATG	496
frizzled 2	CG9739	DRSC10087	TATGGGACCATAGTCGCTG	GGGCGGCGGTAGCAC	292
zipper	CG15792	DRSC04725	TTCAGCTTGGCCAGGTGT	CGCGAGAAGCTTGACAC	494
Sema-1a	CG18405	DRSC03433	GGAACGCAGTGTTCCGA	CCTCGTCCTGTCGCATC	254
masquerade	CG15002	DRSC08720	GAGCAGGCTGACGATACA	TGGAGGTGCCTCGGAG	502
Actin-related protein 66B	CG7558	DRSC09669	GATCCGGAGACGTGTGTC	CGAGGGCTATGTGATCGG	505
deep orange	CG3093	DRSC18765	GCGTGCTCGGCTATCA	GTGTTTAACCTCAGGGTGAC	518
armadillo	CG11579	DRSC18738	TGGTGGATGCAATAGCTTTAC	GACTACGAGAAGCTTCTGT	510
Van Gogh	CG8075	DRSC07570	GCTCACCCCATCCACTTC	CCGGCTGCTGCTTCTG	520
slit	CG8355	DRSC07684	CGGCTGGCACTCACATTT	GCAGCAATCCCTTGTACTG	506
off-track	CG8967	DRSC07658	AGCGACACCACAGCATC	GATTTTCAGAAACGTTAACTCG	518
Minichromosome maintenance 2	CG7538	DRSC16734	AAAACCGCACGTGGCG	TATCAAAAGATCACGTTGCAG	518
DISCO Interacting Protein 1	CG17686	DRSC20818	GCACTGGCGGCTTCTTT	CACTCGGGACAAGAAGTTG	518
chaoptic	CG1744	DRSC16925	GTTCATTTCGTCCACTCCAC	GACTTTAGCAACAATCACATCA	508
polychaetoid	CG31349	DRSC17041	TTAGACTCGGACATCCACAC	GTCGTTCTGCGCCATCC	503
starry night	CG11895	DRSC07697	CTTGCTGCCAACGAATTTC	GGTGACGAATCGCGACT	503
axotactin	CG18296	DRSC21337	AGGAAGTCGACGGTGAGA	GGACAACTGCAACTACATAGA	510
sugarless	CG10072	DRSC21431	ATTCCGTGACACTGGGATG	CCTCGCCCAGCGAATC	485
Syntaxin 1A	CG5448	DRSC21554	TGCACCTTGTCGATCATCC	GTCTCTCGCAAAAGTGGAA	518
Cap-G	CG17054	DRSC21805	ACTCAAAGATGTCTACTTCGG	CTGCATGGAGCAACTGATC	503
klarsicht	CG17046	DRSC22393	CAGGGCACTCTCACTGATC	AGCACCAGCCCTCGAC	488
trp-like	CG18345	DRSC06729	GCCATTTCATGCAGGAGTC	GTGATTGGGTTCGTGTGGG	569
ladybird late	CG6570	DRSC16986	CTGCTCTTCGTCAAAGTTTT	AACGTTCCCAAGAGGACAG	137
moody	CG4322	DRSC18515	CTAGCGCCATTGGTCTTC	CGGAGCAGCGCTTGAA	502
terribly reduced optic lobes	CG12497	DRSC18613	TGTATCCTCCTCGTGATAGC	TGGCAGATGATGAGTCGC	473
Table S1B. Full genome RNAi screen hits previously characterized in neural cells in vivo. Amplicons have potential 21-basepair off-target effects.
Gene Name	CG#	Amplicon ID	"S" Primer	"R" Primer	Amplicon Length
ovo	CG6824	DRSC18812	TCCGTGTACCTAGTGGTCT	ATGCCGCTGCCTACCA	502
eyegone	CG10488	DRSC11344	GGGCGAGCTCACCAGA	CCAATCGCCGGGCTAAA	497
Hyperkinetic	CG32688	DRSC18674	AAATGGTGACCGGGTTCG	GGCATTATGCAATTTAAATGGT	482
Lim3	CG10699	DRSC02475	GATGGACAGGACTGAATCAAA	CACCGCCACCGCTACA	374
seven up	CG11502	DRSC15311	TGTTGCTGCGCGGCT	CAATCAGCAGATCAACAACTA	477
pygopus	CG11518	DRSC14322	GGGCCGGCGCTGTTT	CAGCAACAACAACAACCTCC	512
apontic	CG5393	DRSC04671	CTGCCCAACATGCTACCA	ACACCGCCGCAGGAAC	506
SoxNeuro	CG18024	DRSC21259	GTCGGTACTTGTAATCGGG	CCCTGGAGAACCCCAAGA	156
Matrix metalloproteinase 2	CG1794	DRSC06698	GAGTCCGGCTTGGGTTTC	CCCAACAATGATCGAAATCG	509
BarH2	CG5488	DRSC19335	CTGTCGTCGATTGTGCTG	ATCTGCTCGCCCACTTTC	487
hopscotch	CG1594	DRSC20340	GTGTGGCCTCGGAGGTG	TAATCGACGATCAGGAACAG	513
pebbled	CG12212	DRSC18817	TGGCACGCCAACTCCAA	CAGCCGCCGCTGAAG	492
hemipterous	CG4353	DRSC19839	CCCGCTCCAAAGTGACC	AAAATTCCCAAGCCTACGAC	568
pointed	CG17077	DRSC17028	CGAGATCGTGCTGTGATAA	CCAGCAACACACACGACC	503
Ataxin-2	CG5166	DRSC15727	GGTGAAGTGTTGCTCGGG	CAGTACCGCAACCAATCTC	434
brinker	CG9653	DRSC18745	TCCTCGTTCTCCGTTTCC	CTTTCGGCGGCCAAAATA	506
Sex combs reduced	CG1030	DRSC12604	GCCGCTGTTCTGGCTAC	AGCAACATGCCCATGCAG	494
Medea	CG1775	DRSC16737	CGCCAGCCTGAGCCC	GCATGCCTGGTCCAATGAA	495
Dorsal switch protein 1	CG12223	DRSC20315	CCGAATTGATGACATTCTGTT	CCAGCAGTTTTCCGAATCC	300
Serrate	CG6127	DRSC16856	GGGCGGCTGGGAGCA	CTTCTGGCCGCTCTGAC	504
latheo	CG4088	DRSC07642	CATCTGCAGGCACTCCTT	GCCCAAGTACGCTTTCCA	496
bunched	CG5461	DRSC03500	GCTGCTGTTGTGGGTTAAAT	CTTATCTCCCAATTTGCTTGC	500
pipsqueak	CG2368	DRSC07668	CAATCTCTGGCGTTATTATCA	ACCGCTCGATATAGACAATC	503
enabled	CG15112	DRSC07610	CGGTGCGCCGTTGAA	AGTATCAGCAACCCCACTAC	509
fruitless	CG14307	DRSC16953	GGGATGCGGGCGGAAG	GGCGACGTCACAGGATTA	272
furry	CG32045	DRSC10712	CAGTGGCACCGTATCCG	ACTCGCTGAAGATCCTGAA	506
RhoL	CG9366	DRSC16824	CTGGGATAGCTCAGGGGG	CGGCGAACATAACGAAGA	241
ebony	CG3331	DRSC16936	CGAGGGTTGCTCTGGTG	GTATCGCACTGGAGACTATG	506
sunday driver	CG8110	DRSC10963	GGTTGCCATCTGTGGACAAT	AGGCAGATGGCGAGAGT	502
Rho-kinase	CG9774	DRSC20277	CAGAGCGGCCACCTTC	GCTCGGCCAGGAGAATG	502
POU domain protein 2	CG12287	DRSC02497	GCGTAGCAATCCCTCAAAA	AGCAGCCGCAACTGCA	271
pickpocket	CG3478	DRSC03595	CAAATTGTCAGTGGACACGA	TTGAGTATATCGAAGAATGAGAC	568
elbow B	CG4220	DRSC03527	TCGCTTGCCACAGTACG	ATCGTGCTGCAACTGTTTC	506
muscleblind	CG33197	DRSC07651	ATGTCGTAAATTGAATAAAGAAAAC	TCTTGCGGCACACCATC	346
twin of eyg	CG10704	DRSC09783	AGGGGCGTGCCCATGT	TCCAACAGACGAGCGAAA	500
Rac2	CG8556	DRSC11262	GGACATAGCACGGATCGTA	CGGAGCGGTGGGAAAG	504
Dichaete	CG5893	DRSC11132	AATAGAGCACCGGAACCG	GCCGCAAGCCCAAGAA	507
ftz transcription factor 1	CG4059	DRSC11347	TGTCGCCACACACGGG	CAGCAGCAAGAACACTACC	466
rotund	CG32466	DRSC12544	CATGTAGTGCATGCCTACG	GCACAACAACAACGGTTACT	517
rotund	CG32466	DRSC12546	TTATCGAGGTATGAAAATTGAAAC	GGTCTGGGCGCATCCAA	315
pumilio	CG9755	DRSC17037	CCACAGCTGCGGTACCC	TGAACACGAGCTCGTTGA	486
thickveins	CG14026	DRSC03623	GCTGGTTTGCCAGGGGT	GAGAAGCTGCGCAAGC	509
stumps	CG31317	DRSC15332	ATTGCCCCGTGGCATACT	AAATCGCATCGACATCACA	267
Kinesin heavy chain	CG7765	DRSC07448	GCAGTAGGTTGGTTAGCATTT	GTGGAGGCAGCACAGAC	520
Cdk5 activator-like protein	CG5387	DRSC03290	GGTCTTGCGTGGGATCTG	ATGCGCTCTCGTGGAAG	503
highwire	CG32592	DRSC20339	CATCGCTGTCGTTGATGTC	TAAATCGACGGGATGGTAGT	516
schizo	CG12980	DRSC11689	GAGGTGTGCGTCTGGGT	CAGGTGTGACAACCACAAATC	321
