# Supplementary material for: Identification of Neural Outgrowth Genes using Genome-Wide RNAi
Source: PLoS Genet. 2008 Jul 4;4(7):e1000111. doi: 10.1371/journal.pgen.1000111 (PMC2435276; doi:10.1371/journal.pgen.1000111)
Supplement: Table S2 — Genes showing neural RNAi phenotypes with a single amplicon. (0.02 MB XLS) [file pgen.1000111.s007.xls]

## Sheet: Sheet1
Table S2. Genes showing neural RNAi phenotypes with a single amplicon.
Drosophila Gene ID	Drosophila Gene Name	Human Homology	Mouse Homology	Description
CG11027	Arf102F	ARF5		GTP binding
CG11144	Glu-RA	GRM3	Grm3	metabotropic glutamate receptor
CG12403	Vha68-1	ATP6V1A	Atp6v1a1	H+-exporting ATPase
CG1245	Trap37	CRSP8	Crsp8	transcription cofactor
CG13223		SLC24A6	Slc24a6	cation transporter
CG1909		RAPSN	Rapsn	nicotinic AChR complex protein
CG2358		SEC11L3	Sec11l3	signal peptidase
CG2934	VhaAC39	ATP6V0D1	Atp6v0d1	H+-exporting ATPase
CG30394		MGC15523		amino acid transporter
CG31811	cenG1A	CENTG2	Centg2	GTP binding
CG3948	zetaCOP	COPZ1	Copz1	vesicle transport
CG4254	twinstar	CFL1	Cfl2	actin binding
CG4261	Hel89B	BTAF1	E430027O22Rik	DNA helicase
CG4353	hemipterous	MAP2K7	Map2k7	MAP kinase kinase
CG5371	RnrL	RRM1	Rrm1	DNA replication
CG5802		SLC35B1	Slc35b1	UDP-galactose transporter
CG6121		HTATIP	Htatip	histone acetyltransferase
CG6565		STARD7	Stard7	phosphatidylcholine transporter
CG7152	Syn1	SNTB1	Sntb1	syntrophin complex
CG9401	mago nashi	MAGOH	Magoh	mRNA localization
CG9638	Ada2b	MGC21874	AA474455	histone acetyltransferase
